# Supplementary material for: The Pseudomonas aeruginosa substrate-binding protein Ttg2D functions as a general glycerophospholipid transporter across the periplasm
Source: Commun Biol. 2021 Apr 9;4:448. doi: 10.1038/s42003-021-01968-8 (PMC8035174; doi:10.1038/s42003-021-01968-8)
Supplement: Supplementary file 4 — Supplementary Data 1 [file 42003_2021_1968_MOESM4_ESM.xlsx]

## Sheet: Figure 2 (Sequences)
Figure 2		151 protein sequences used for the phylogeny shown in Figure 2
		Criteria for selection:
			Belong to Pfam PF05494 (MlaC family) RP15 group
			MlaC (Ttg2D) orthologs were selected based on reciprocal best hits (paralogs were kept)
			Unclassified bacteria were excluded
			Only Gram-negative bacteria
			Representative ortholog sequence from order Nautiliales was added
			Protein with structure solved were retained
		UniProt ID	Organism	Organism ID	Order
		B7J3Q7	Acidithiobacillus ferrooxidans (strain ATCC 23270 / DSM 14882 / CIP 104768 / NCIMB 8455) (Ferrobacillus ferrooxidans (strain ATCC 23270))	243159	Acidithiobacillales
		B7JBT5	Acidithiobacillus ferrooxidans (strain ATCC 23270 / DSM 14882 / CIP 104768 / NCIMB 8455) (Ferrobacillus ferrooxidans (strain ATCC 23270))	243159	Acidithiobacillales
		C4LCY7	Tolumonas auensis (strain DSM 9187 / TA4)	595494	Aeromonadales
		E8LIV9	Succinatimonas hippei (strain DSM 22608 / JCM 16073 / KCTC 15190 / YIT 12066)	762983	Aeromonadales
		I8UA82	Alishewanella agri BL06	1195246	Alteromonadales
		A0A0J8GUS0	Catenovulum maritimum	1513271	Alteromonadales
		A0A0P8AWH8	Marinobacter sp. HL-58	1479237	Alteromonadales
		Q5R0J8	Idiomarina loihiensis (strain ATCC BAA-735 / DSM 15497 / L2-TR)	283942	Alteromonadales
		A0A094IVP6	Idiomarina salinarum	435908	Alteromonadales
		Q3IKG1	Pseudoalteromonas haloplanktis (strain TAC 125)	326442	Alteromonadales
		A0A0P8YU90	Psychromonas sp. PRT-SC03	1527299	Alteromonadales
		A0A0S3QSC9	Thermosulfidibacter takaii ABI70S6	1298851	Aquificales
		I3IMB2	Candidatus Jettenia caeni	247490	Brocadiale
		Q7VSZ6	Bordetella pertussis (strain Tohama I / ATCC BAA-589 / NCTC 13251)	257313	Burkholderiales
		E8UF20	Taylorella equigenitalis (strain MCE9)	937774	Burkholderiales
		A0A0L0TNT5	Candidatus Burkholderia crenata	1074049	Burkholderiales
		G2J7G8	Candidatus Glomeribacter gigasporarum BEG34	1070319	Burkholderiales
		E7S0X1	Lautropia mirabilis ATCC 51599	887898	Burkholderiales
		A6GM88	Limnobacter sp. MED105	391597	Burkholderiales
		B1XSU4	Polynucleobacter necessarius subsp. necessarius (strain STIR1)	452638	Burkholderiales
		Q8XV73	Ralstonia solanacearum (strain GMI1000) (Pseudomonas solanacearum)	267608	Burkholderiales
		U5N3W6	Candidatus Symbiobacter mobilis CR	946483	Burkholderiales
		W7X870	Hydrogenophaga sp. T4	1437444	Burkholderiales
		A0A060NKX0	Comamonadaceae bacterium A1	1458425	Burkholderiales
		A0A0M2WRV8	Janthinobacterium sp. KBS0711	1649647	Burkholderiales
		C3XCE4	Oxalobacter formigenes OXCC13	556269	Burkholderiales
		R7C313	Sutterella sp. CAG:397	1262976	Burkholderiales
		A2SKG1	Methylibium petroleiphilum (strain ATCC BAA-1232 / LMG 22953 / PM1)	420662	Burkholderiales
		D5WYE1	Thiomonas intermedia (strain K12) (Thiobacillus intermedius)	75379	Burkholderiales
		A0A0A1H867	Burkholderiales bacterium GJ-E10	1469502	Burkholderiales
		Q0P8N7	Campylobacter jejuni subsp. jejuni serotype O:2 (strain ATCC 700819 / NCTC 11168)	192222	Campylobacterales
		A0A099VWF1	Helicobacter sp. MIT 05-5294	1548150	Campylobacterales
		A5EYC1	Dichelobacter nodosus (strain VCS1703A)	246195	Cardiobacteriales
		Q9A273	Caulobacter crescentus (strain ATCC 19089 / CB15)	190650	Caulobacterales
		B3PBY7	Cellvibrio japonicus (strain Ueda107) (Pseudomonas fluorescens subsp. cellulosa)	498211	Cellvibrionales
		B8KR79	Luminiphilus syltensis NOR5-1B	565045	Cellvibrionales
		A0A143HQP8	Microbulbifer thermotolerans	252514	Cellvibrionales
		Q1YU09	gamma proteobacterium HTCC2207	314287	Cellvibrionales
		A0A0F7M049	Spongiibacter sp. IMCC21906	1620392	Cellvibrionales
		D3RQR0	Allochromatium vinosum (strain ATCC 17899 / DSM 180 / NBRC 103801 / NCIMB 10441 / D) (Chromatium vinosum)	572477	Chromatiales
		A0A0S2THL9	Candidatus Tenderia electrophaga	1748243	Chromatiales
		A0A1A6C3G3	Acidihalobacter prosperus	160660	Chromatiales
		Q0A6H5	Alkalilimnicola ehrlichii (strain ATCC BAA-1101 / DSM 17681 / MLHE-1)	187272	Chromatiales
		R4V5Y1	Spiribacter salinus M19-40	1260251	Chromatiales
		A0A0W1RW85	Halothiobacillus sp. XI15	1766620	Chromatiales
		A0A0K0XXA5	Wenzhouxiangella marina	1579979	Chromatiales
		A0A193LKZ3	Woeseia oceani	1548547	Chromatiales
		A0A0N0D0D0	Candidatus Magnetomorum sp. HK-1	1509431	Desulfobacterales
		B8FNE4	Desulfatibacillum alkenivorans (strain AK-01)	439235	Desulfobacterales
		C0QDN5	Desulfobacterium autotrophicum (strain ATCC 43914 / DSM 3382 / HRM2)	177437	Desulfobacterales
		A8ZUZ3	Desulfococcus oleovorans (strain DSM 6200 / Hxd3)	96561	Desulfobacterales
		E8RF76	Desulfobulbus propionicus (strain ATCC 33891 / DSM 2032 / 1pr3)	577650	Desulfobacterales
		A0A0S8AGV8	Desulfobacterales bacterium SG8_35	1703400	Desulfobacterales
		A0A0X8JS05	Desulfomicrobium orale DSM 12838	888061	Desulfovibrionales
		B8J4I6	Desulfovibrio desulfuricans (strain ATCC 27774 / DSM 6949)	525146	Desulfovibrionales
		Q72CP0	Desulfovibrio vulgaris (strain Hildenborough / ATCC 29579 / DSM 644 / NCIMB 8303)	882	Desulfovibrionales
		Q1MRT6	Lawsonia intracellularis (strain PHE/MN1-00)	363253	Desulfovibrionales
		Q3A7D3	Pelobacter carbinolicus (strain DSM 2380 / NBRC 103641 / GraBd1)	338963	Desulfuromonadales
		Q74EZ6	Geobacter sulfurreducens (strain ATCC 51573 / DSM 12127 / PCA)	243231	Desulfuromonadales
		P0ADV7	Escherichia coli (strain K12)	83333	Enterobacterales
		A0A0R0LSC1	Ferrovum sp. JA12	1356299	Ferrovale
		C9RMP7	Fibrobacter succinogenes (strain ATCC 19169 / S85)	59374	Fibrobacterales
		D9SCB6	Gallionella capsiferriformans (strain ES-2) (Gallionella ferruginea capsiferriformans (strain ES-2))	395494	Gallionellales
		A0A077AY92	Candidatus Paracaedibacter acanthamoebae	91604	Holosporales
		A0A077B1Z6	Candidatus Paracaedibacter acanthamoebae	91604	Holosporales
		A0A075MLU6	endosymbiont of Acanthamoeba sp. UWC8	86106	Holosporales
		A0A0K8MD45	Caedibacter varicaedens	1629334	Holosporales
		Q3SHN7	Thiobacillus denitrificans (strain ATCC 25259)	292415	Hydrogenophilales
		A0A1B1YRU0	Immundisolibacter cernigliae	1810504	Immundisolibacterales
		A0A0G3EDH5	Kiritimatiella glycovorans	1307763	Kiritimatiellales
		A0A0Q9YQ02	Candidatus Berkiella cookevillensis	437022	Legionellales
		A0A0S7XX98	Coxiella sp. DG_40	1703354	Legionellales
		A8PK45	Rickettsiella grylli	59196	Legionellales
		Q5ZX88	Legionella pneumophila subsp. pneumophila (strain Philadelphia 1 / ATCC 33152 / DSM 7513)	272624	Legionellales
		I4B3R3	Turneriella parva (strain ATCC BAA-1111 / DSM 21527 / NCTC 11395 / H) (Leptospira parva)	869212	Leptospirales
		A0LBZ9	Magnetococcus marinus (strain ATCC BAA-1437 / JCM 17883 / MC-1)	156889	Magnetococcales
		Q0F1F5	Mariprofundus ferrooxydans PV-1	314345	Mariprofundales
		Q603L3	Methylococcus capsulatus (strain ATCC 33009 / NCIMB 11132 / Bath)	243233	Methylococcales
		V5B5U6	Methyloglobulus morosus KoM1	1116472	Methylococcales
		V5DZV8	Methyloglobulus morosus KoM1	1116472	Methylococcales
		A0A0F3IIF1	Methylococcaceae bacterium Sn10-6	1632867	Methylococcales
		A0A0D6EUX4	Candidatus Methylopumilus planktonicus	1581557	Methylophilales
		C6WSX1	Methylotenera mobilis (strain JLW8 / ATCC BAA-1282 / DSM 17540)	583345	Methylophilales
		A0A0F6YKE2	Sandaracinus amylolyticus	927083	Myxococcales
		A0A163CWC3	Crenobacter luteus	1452487	Neisseriale
		Q9JXN1	Neisseria meningitidis serogroup B (strain MC58)	122586	Neisseriale
		I8HZZ1	Hydrocarboniphaga effusa AP103	1172194	Nevskiales
		A0A127FDB5	Steroidobacter denitrificans	465721	Nevskiales
		Q82SF8	Nitrosomonas europaea (strain ATCC 19718 / CIP 103999 / KCTC 2705 / NBRC 14298)	228410	Nitrosomonadales
		M1ZBF8	Nitrospina gracilis (strain 3/211)	1266370	Nitrospinales
		B5YKF5	Thermodesulfovibrio yellowstonii (strain ATCC 51303 / DSM 11347 / YP87)	289376	Nitrospirales
		Q0VS42	Alcanivorax borkumensis (strain ATCC 700651 / DSM 11573 / NCIMB 13689 / SK2)	393595	Oceanospirillales
		Q2SBJ0	Hahella chejuensis (strain KCTC 2396)	349521	Oceanospirillales
		E1V9I2	Halomonas elongata (strain ATCC 33173 / DSM 2581 / NBRC 15536 / NCIMB 2198 / 1H9)	768066	Oceanospirillales
		A0A0F6TPW2	Kangiella geojedonensis	914150	Oceanospirillales
		A0A0F6TRC2	Kangiella geojedonensis	914150	Oceanospirillales
		Q1N451	Bermanella marisrubri	207949	Oceanospirillales
		F6CSF5	Marinomonas posidonica (strain CECT 7376 / NCIMB 14433 / IVIA-Po-181)	491952	Oceanospirillales
		Q2BKM7	Neptuniibacter caesariensis	207954	Oceanospirillales
		A0A063Y388	Nitrincola lacisaponensis	267850	Oceanospirillales
		S6GHK2	Osedax symbiont Rs1	1330036	Oceanospirillales
		A0A165RL37	Oleiphilus sp. HI0065	1822241	Oceanospirillales
		A4BC84	Reinekea blandensis MED297	314283	Oceanospirillales
		A0A0A7S2I4	Frischella perrara	1267021	Orbales
		P45028	Haemophilus influenzae (strain ATCC 51907 / DSM 11121 / KW20 / Rd)	71421	Pasteurellales
		Q4FPR2	Pelagibacter ubique (strain HTCC1062)	335992	Pelagibacterales
		J9Z166	alpha proteobacterium HIMB59	744985	Pelagibacterales
		Q6F7P1	Acinetobacter baylyi (strain ATCC 33305 / BD413 / ADP1)	62977	Pseudomonadales
		Q9HVW4	Pseudomonas aeruginosa (strain ATCC 15692 / DSM 22644 / CIP 104116 / JCM 14847 / LMG 12228 / 1C / PRS 101 / PAO1)	208964	Pseudomonadales
		Q88P91	Pseudomonas putida (strain ATCC 47054 / DSM 6125 / NCIMB 11950 / KT2440)	160488	Pseudomonadales
		A7HVS4	Parvibaculum lavamentivorans (strain DS-1 / DSM 13023 / NCIMB 13966)	402881	Rhizobiales
		A0A192IKG8	Rhizobiales bacterium NRL2	1862950	Rhizobiales
		C6XMC8	Hirschia baltica (strain ATCC 49814 / DSM 5838 / IFAM 1418)	582402	Rhodobacterales
		A0A0P7XVQ6	Oceanicaulis sp. HLUCCA04	1666904	Rhodobacterales
		D5ASM2	Rhodobacter capsulatus (strain ATCC BAA-309 / NBRC 16581 / SB1003)	272942	Rhodobacterales
		A1K2X9	Azoarcus sp. (strain BH72)	62928	Rhodocyclales
		A1K3M2	Azoarcus sp. (strain BH72)	62928	Rhodocyclales
		R5QIG5	Acetobacter sp. CAG:977	1262685	Rhodospirillales
		Q0BVQ0	Granulibacter bethesdensis (strain ATCC BAA-1260 / CGDNIH1)	391165	Rhodospirillales
		A0A060QCS1	Saccharibacter sp. AM169	1343158	Rhodospirillales
		V9TU02	Candidatus Endolissoclinum faulkneri L5	1401328	Rhodospirillales
		A0A0F3IXC2	Elstera litoralis	552518	Rhodospirillales
		A0A0A0CUV7	Inquilinus limosus MP06	1398085	Rhodospirillales
		K2JQ09	Oceanibaculum indicum P24	1207063	Rhodospirillales
		B6IP24	Rhodospirillum centenum (strain ATCC 51521 / SW)	414684	Rhodospirillales
		A0A0B4XYM3	Thalassospira xiamenensis M-5 = DSM 17429	1123366	Rhodospirillales
		I3TIS3	Tistrella mobilis (strain KA081020-065)	1110502	Rhodospirillales
		W2V295	Candidatus Xenolissoclinum pacificiensis L6	1401685	Rickettsiales
		F7XVM5	Midichloria mitochondrii (strain IricVA)	696127	Rickettsiales
		A5CF14	Orientia tsutsugamushi (strain Boryong) (Rickettsia tsutsugamushi)	357244	Rickettsiales
		Q9ZE53	Rickettsia prowazekii (strain Madrid E)	272947	Rickettsiales
		A0A077FNQ7	Rickettsiales bacterium Ac37b	1528098	Rickettsiales
		U2EHY3	Salinisphaera shabanensis E1L3A	1033802	Salinisphaerales
		F2NCT2	Desulfobacca acetoxidans (strain ATCC 700848 / DSM 11109 / ASRB2)	880072	Syntrophobacterales
		A0A0N8W8H6	Smithella sp. SDB	1735324	Syntrophobacterales
		Q2LQ51	Syntrophus aciditrophicus (strain SB)	56780	Syntrophobacterales
		A0LFA2	Syntrophobacter fumaroxidans (strain DSM 10017 / MPOB)	335543	Syntrophobacterales
		A0LNF5	Syntrophobacter fumaroxidans (strain DSM 10017 / MPOB)	335543	Syntrophobacterales
		K0C6K1	Cycloclasticus sp. (strain P1)	385025	Thiotrichales
		C0N1I2	Methylophaga thiooxydans DMS010	637616	Thiotrichales
		A0A0K2DUU3	Piscirickettsia salmonis	1238	Thiotrichales
		Q31GZ6	Thiomicrospira crunogena (strain XCL-2)	317025	Thiotrichales
		A0A0M1J5W6	Achromatium sp. WMS1	1604834	Thiotrichales
		A0A0M1JDZ2	Achromatium sp. WMS2	1604835	Thiotrichales
		I3CG88	Beggiatoa alba B18LD	395493	Thiotrichales
		A7BVA2	Beggiatoa sp. PS	422289	Thiotrichales
		B5JEH6	Verrucomicrobiae bacterium DG1235	382464	Verrucomicrobiales
		A0A084CM38	Candidatus Photodesmus blepharus	1179155	Vibrionales
		Q9KP59	Vibrio cholerae serotype O1 (strain ATCC 39315 / El Tor Inaba N16961)	243277	Vibrionales
		H8L3V0	Frateuria aurantia (strain ATCC 33424 / DSM 6220 / NBRC 3245 / NCIMB 13370) (Acetobacter aurantius)	767434	Xanthomonadales
		Q8P368	Xanthomonas campestris pv. campestris (strain ATCC 33913 / DSM 3586 / NCPPB 528 / LMG 568 / P 25)	190485	Xanthomonadales

## Sheet: Figure 2 (Alignment)
Figure 2		Domain alignment of 151 representative amino-acid sequences belonging to the Pfam family MlaC (PF05494) used for the phylogeny sequence logos shown in Figure 2.
		Shading scheme highlights amino acid conservation (% identity). Alignment positions (columns) are numbered according to the amino acid sequence for P. aeruginosa with UniProt code Q9HVW4 (highlighted).
		The sub-set of sequences corresponding to the shaded branch of the tree in Fig 2 is boxed.
		The alignment positions (columns) used to create the sequence logos in Fig 2 are boxed.

## Sheet: Figure 5-B
Figure 5b (inset)		Purification of protein Ttg2DPae produced in the periplasm of P. aeruginosa (TGX precast gel)
									Lane
									1	Protein Molecular Weight Marker (KDa)
									2	Initial sample (periplasmic fraction)
									3	Flow through
									4	Wash
									5	Elution (Fraction 9, imidazole gradient)
									6	Elution (Fraction 12, imidazole gradient)
									7	Elution (Fraction 16, imidazole gradient)
									8	Elution (Fraction 25, imidazole gradient)
									9	Elution (Fraction 27, imidazole gradient)
									10	Elution (Fraction 42, imidazole gradient)
									11	Protein control for 6His antibody
									12	Protein Molecular Weight Marker for blotting

## Sheet: Figure 6-A
Figure 6a		Ability of EDTA (0.2 mM) to permeabilize the outer membrane (NPN assay) of the native, mutant and complemented PAO1
		Fluorescence Intensity (a.u.)
	Time (sec)	PAO1/pBBR1-MCS5			PAO1 Dttg2D/pBBR1-MCS5			PAO1 Dttg2D/pBBR1-MCS5-ttg2
		Replicate 1	Replicate 2	Replicate 3	Replicate 1	Replicate 2	Replicate 3	Replicate 1	Replicate 2	Replicate 3
	0	22.3505	21.5822	34.2334	21.4086	24.3845	36.7903	30.2926	24.2226	41.3056
	7	22.7822	21.8685	34.0835	107.425	24.8187	37.5119	123.321	182.426	41.9634
	14	112.105	22.2127	33.3565	132.089	127.79	145.632	131.222	96.0553	114.862
	21	128.923	124.003	93.3983	143.118	141.484	130.901	132.646	98.2064	130.795
	28	132.821	132.602	121.688	151.093	152.625	140.045	134.817	104.44	133.247
	35	135.778	134.827	127.024	160.555	159.383	150.441	140.118	105.211	136.222
	42	137.279	140.388	133.972	168.747	168.226	157.406	141.7	107.393	137.516
	49	139.961	141.368	134.841	174.71	177.376	166.512	144.956	109.734	140.79
	56	141.002	140.216	140.048	181.737	186.396	174.65	143.654	109.945	142.901
	63	141.541	143.282	140.283	187.759	194.148	181.298	147.885	113.547	144.328
	70	142.483	143.947	136.817	195.362	200.96	186.708	153.207	114.5	147.878
	77	145.816	145.444	141.236	200.065	211.436	195.578	152.999	115.076	152.37
	84	143.915	148.003	140.031	201.955	215.207	199.649	154.258	116.821	152.689
	91	145.947	147.142	143.783	210.142	219.577	206.099	159.276	120.062	158.423
	98	147.3	149.925	142.749	210.932	224.136	208.976	162.037	120.188	156.567
	105	147.01	150.269	148.175	217.455	230.481	215.292	164.385	123.128	158.286
	112	148.176	151.573	145.085	221.162	236.952	217.338	165.817	123.942	163.614
	119	150.065	152.503	146.809	226.769	238.44	222.898	167.308	126.382	164.936
	126	151.313	153.415	150.795	230.923	242.859	227.906	172.862	126.411	169.316
	133	153.081	153.042	148.983	234.44	248.784	232.704	173.427	128.235	169.139
	140	155.579	154.952	154.634	236.599	255.525	233.505	175.02	131.72	173.045
	147	152.781	156.813	154.47	237.175	254.139	238.841	178.612	132.354	174.401
	154	157.613	157.77	155.36	242.01	258.336	240.187	179.998	132.463	178.471
	161	156.973	158.229	157.92	241.736	259.622	245.299	182.397	134.275	182.468
	168	157.329	159.294	156.538	249.982	267.123	248.887	185.647	136.066	184.314
	175	157.034	159.355	156.833	247.753	265.483	251.449	186.608	137.235	184.483
	182	158.989	159.93	156.458	252.224	270.301	253.718	190.975	138.785	185.83
	189	161.469	163.339	158.888	253.406	271.978	257.174	191.882	139.511	191.929
	196	163.107	163.573	157.683	255.634	270.106	258.638	194.029	141.206	191.34
	203	165.25	163.142	160.865	255.633	275.123	262.367	200.883	142.924	191.124
	210	162.914	165.005	162.043	262.11	281.57	260.704	202.324	147.119	196.329
	217	163.903	165.155	159.967	263.156	280.324	263.995	206.26	145.12	197.223
	224	164.883	164.87	164.067	263.245	282.216	265.524	209.933	146.933	200.932
	231	168.479	166.631	165.755	266.254	282.239	265.124	207.829	148.207	201.152
	238	166.915	168.882	165.998	269.619	284.43	268.183	208.045	149.974	205.952
	245	167.402	166.699	165.252	265.271	285.154	268.961	209.062	151.073	207.134
	252	171.22	171.678	169.527	270.907	287.913	270.705	210.265	153.232	206.344
	259	168.43	170.727	167.945	269.796	287.46	272.345	213.257	151.642	214.331
	266	172.233	170.655	168.372	272.752	287.852	275.248	215.702	153.471	212.661
	273	170.259	172.655	170.343	276.755	290.617	271.513	218.632	154.393	211.967
	280	170.664	170.77	169.226	274.677	290.855	274.476	221.709	153.544	216.063
	287	171.635	171.646	171.824	275.819	291.128	280.166	225.258	157.055	216.703

## Sheet: Figure 6-B
Figure 6b		Ability of EDTA (0.2 mM) and colistin (10ug/mL) to permeabilize the outer membrane (NPN assay) of the native, mutant and complemented PAO1
		Fluorescence Intensity (a.u.)
	Time (sec)	PAO1/pBBR1-MCS5			PAO1 Dttg2D/pBBR1-MCS5			PAO1 Dttg2D/pBBR1-MCS5-ttg2
		Replicate 1	Replicate 2	Replicate 3	Replicate 1	Replicate 2	Replicate 3	Replicate 1	Replicate 2	Replicate 3
	0	25.9323	40.3996	23.5691	40.6551	21.5411	22.7351	21.4412	22.4053	37.9177
	7	205.491	40.7708	23.6407	215.001	21.5309	22.336	137.652	22.9423	38.3285
	14	273.737	163.547	129.344	243.993	181.854	21.7896	221.504	181.892	38.1515
	21	283.235	182.144	203.075	260.077	203.598	223.144	234.393	210.921	158.297
	28	279.865	192.297	221.124	264.2	218.284	242.092	239.969	218.316	178.383
	35	270.496	193.131	224.916	267.322	225.802	249.881	237.281	222.609	185.772
	42	256.053	199.35	225.671	273.719	233.173	261.38	234.511	223.317	190.821
	49	251.415	201.46	219.697	276.858	237.892	272.037	234.883	220.24	194.977
	56	249.521	203.645	219.65	281.841	240.417	272.744	230.895	225.422	197.736
	63	246.242	202.168	221.147	284.494	249.127	286.178	232.653	225.136	203.685
	70	242.203	204.197	220.652	287.383	253.49	295.676	232.867	228.41	204.032
	77	239.744	208.448	219.184	297.485	259.809	294.542	234.179	226.414	208.445
	84	240.049	210.553	219.1	299.54	262.785	299.447	237.6	225.89	210.459
	91	240.495	209.113	222.124	302.922	264.831	300.084	238.262	226.831	209.953
	98	238.758	211.789	225.069	307.713	270.424	306.704	236.367	230.374	213.345
	105	237.757	209.599	221.417	308.986	277.87	312.53	241.361	229.688	211.823
	112	239.174	213.681	219.06	312.145	284.91	312.734	240.44	230.753	215.639
	119	236.795	208.998	222.32	317.313	289.763	322.029	245.061	233.05	216.476
	126	236.564	209.345	221.426	315.474	291.673	318.311	246.773	231.929	219.029
	133	239.515	214.3	223.507	322.038	290.737	325.209	249.323	232.069	221.306
	140	236.37	216.389	220.562	322.555	288.956	323.945	249.202	232.92	224.735
	147	240.22	214.931	224.5	325.522	293.434	327.07	251.055	236.735	222.682
	154	238.461	214.169	224.21	329.981	292.988	328.563	250.678	237.522	225.301
	161	240.274	218.611	223.161	327.538	295.252	332.686	252.857	239.626	228.158
	168	239.862	219.833	224.884	333.226	298.665	336.768	253.794	237.874	230.936
	175	241.572	215.515	223.623	335.19	302.428	330.729	254.539	241.619	232.277
	182	240.905	218.737	224.318	337.721	300.625	335.979	255.594	238.381	232.958
	189	241.324	221.06	227.404	338.641	309.107	338.582	257.494	240.059	232.348
	196	244.541	218.858	226.494	339.302	309.352	338.707	260.049	245.079	238.808
	203	242.222	219.329	228.253	340.856	306.19	338.986	259.38	243.555	237.941
	210	244.131	226.297	228.196	339.858	310.309	338.301	260.37	248.651	240.155
	217	242.485	219.43	224.035	345.281	310.488	339.991	265.27	246.727	237.351
	224	240.31	222.843	226.434	345.298	311.865	341.47	264.252	250.66	240.494
	231	245.249	222.863	226.915	349.805	312.401	347.695	263.71	250.104	241.846
	238	244.644	222.09	228.857	345.328	314.381	345.576	265.243	250.086	243.816
	245	246.769	225.894	229.547	350.972	316.326	347.213	268.416	257.021	249.696
	252	248.72	223.549	230.034	344.719	316.042	344.131	271.944	256.95	247.05
	259	243.978	226.134	228.972	350.914	318.568	346.539	267.454	259.003	250.14
	266	248.47	225.273	229.328	353.139	314.396	351.134	271.483	254.365	251.765
	273	246.927	225.848	232.039	354.493	318.673	349.139	270.713	258.683	253.068
	280	243.802	226.925	234.208	354.883	320.565	346.186	272.711	256.053	251.048
	287	249.189	223.599	232.837	355.569	321.191	347.334	271.701	261.149	251.935

## Sheet: Figure 6-D
Figure 6d		Growth in LBMg plates overlaid with 100% p-xylene.
			Strain
		A	PAO1
		B	PAO1 ∆ttg2D
		C	PAO1 ∆ttg2D/pBBR1MCS5-ttg2
		D	PAO1 ∆ttg2D/pBBR1MCS5
		E	PAO1 ∆ttg2C/pBBR1MCS5-ttg2
		F	PAO1 ∆ttg2B/pBBR1MCS5-ttg2
		G	PAO1 ∆ttg2A/pBBR1MCS5-ttg2
		H	PAO1 ∆ttg2C
		I	PAO1 ∆ttg2B
		J	PAO1 ∆ttg2A

## Sheet: Figure 6-E
Figure 6e		Biofilm formation determined by crystal violet (CV) staining for Δttg2D mutant and control strains in LB medium with and without EDTA (0.05 mM)
		Relative biofilm OD550(CV)/OD600(growth)
		PAO1		PAO1 Dttg2D		PAO1 Dttg2D/pBBR1-MCS5-ttg2
		LB medium without EDTA	LB medium with EDTA	LB medium without EDTA	LB medium with EDTA	LB medium without EDTA	LB medium with EDTA
	Replicate 1	1.95441	1.44719	0.560339	0.164717	1.13653	0.67712
	Replicate 2	1.54707	1.33761	0.598622	0.18221	1.25803	0.68438
	Replicate 3	1.72238	1.64134	0.518257	0.184722	1.18332	0.868997
	Replicate 4	1.12831	1.21621	0.533869	0.188551	1.19007	0.927516
	Replicate 5	1.01043	1.05276	0.528542	0.188627	1.26046	1.07347
	Replicate 6	0.859839	1.70091	0.529206	0.205027	1.37083	0.994802
	Replicate 7	1.20854	1.67968	0.570747	0.206756	1.23448	0.806477
	Replicate 8	1.02661	1.64808	0.626	0.281726	1.78574	No growth
		Total biofilm OD550(CV)
		PAO1		PAO1 Dttg2D		PAO1 Dttg2D/pBBR1-MCS5-ttg2
		LB medium without EDTA	LB medium with EDTA	LB medium without EDTA	LB medium with EDTA	LB medium without EDTA	LB medium with EDTA
	Replicate 1	1.981	1.5	0.57	0.127	1.004	0.637
	Replicate 2	1.687	1.415	0.646	0.121	1.122	0.571
	Replicate 3	1.867	1.689	0.521	0.125	1.105	0.692
	Replicate 4	1.22	1.262	0.554	0.123	1.009	0.782
	Replicate 5	1.091	1.068	0.545	0.127	1.106	0.841
	Replicate 6	0.923	1.749	0.552	0.143	1.28	0.867
	Replicate 7	1.298	1.802	0.575	0.136	1.418	0.672
	Replicate 8	1.11	1.709	0.606	0.213	1.615	No growth
		Bacterial growth OD600
		PAO1		PAO1 Dttg2D		PAO1 Dttg2D/pBBR1-MCS5-ttg2
		LB medium without EDTA	LB medium with EDTA	LB medium without EDTA	LB medium with EDTA	LB medium without EDTA	LB medium with EDTA
	Replicate 1	1.01355	1.03665	1.01803	0.769962	0.883547	0.940694
	Replicate 2	1.09051	1.05765	1.0785	0.661536	0.891904	0.833902
	Replicate 3	1.08421	1.02882	1.00549	0.676115	0.933702	0.796186
	Replicate 4	1.08088	1.03772	1.03851	0.654472	0.847917	0.843306
	Replicate 5	1.08018	1.0148	1.03021	0.672351	0.877721	0.783108
	Replicate 6	1.07297	1.02799	1.04244	0.696786	0.934009	0.871055
	Replicate 7	1.07404	1.0731	1.00784	0.659429	1.149	0.832836
	Replicate 8	1.08139	1.03674	0.967434	0.755286	0.904364	No growth

## Sheet: Figure S7
Figure S7 (SDS-PAGE)			Recombinant Ttg2DPae produced in E. coli
		Checking the quality of recombinant Ttg2DPae produced in E. coli: Size-exclusion chromatography and SDS-PAGE (Coomasie staining)

## Sheet: Figure S13-C
Figure S13c		Validation of mutants in MDR strains by PCR with primers Ext-ttg2-U and Ext-ttg2-L (Table S5)
		P. aeruginosa LESB58				P. aeruginosa PAER-10821
						P. aeruginosa C17

## Sheet: Figure S13-D
Figure S13d		The mRNA levels of the ttg2 operon in P. aeruginosa strains used in this study determined by qPCR of cDNA amplified from WT and ttg2 mutants and complemented strains
		Target	Sample (replicate)	Threshold cycle (C(t))	C(t) mean*	C(t) Std. Dev.*				Normalized fold expression (relative to rpsL) as in Figure S13-D
										* Outlying values in gray were discarded
		ttg2	PAO1 ∆ttg2D/pBBR1MCS-5 (1)	36.58	35.65	1.311			Strain	Wild type (wt)			∆ttg2D/pBBR1MCS			∆ttg2D/pBBR1MCS-ttg2
		ttg2	PAO1 ∆ttg2D/pBBR1MCS-5 (2)	34.73						mean	std. dev.	n	mean	std. dev.	n	mean	std. dev.	n
		ttg2	PAO1 ∆ttg2D/pBBR1MCS-5 (3)	N/A					PAO1	0.20635	0.04191	2	2e-05	2e-05	2	0.57453	0.27416	3
		rpsL	PAO1 ∆ttg2D/pBBR1MCS-5 (1)	21.21	21.24	0.029			C17	0.12535	0.04337	3	1e-05	0	2	1.05245	0.34193	3
		rpsL	PAO1 ∆ttg2D/pBBR1MCS-5 (2)	21.26					LESB58	0.10895	0.05724	3	1e-05	1e-05	3	1.09292	0.22027	2
		rpsL	PAO1 ∆ttg2D/pBBR1MCS-5 (3)	23.4					PAER-10821	0.13605	0.04844	3	1e-05	0	3	2.02316	0.83246	3
		ttg2	PAO1 wt (1)	22.51	22.49	0.029
		ttg2	PAO1 wt (2)	22.47
		ttg2	PAO1 wt (3)	27.36
		rpsL	PAO1 wt (1)	21.24	21.49	0.292
		rpsL	PAO1 wt (2)	21.42
		rpsL	PAO1 wt (3)	21.81
		ttg2	PAO1 ∆ttg2D/pBBR1MCS-5-ttg2 (1)	20.02	19.33	0.637
		ttg2	PAO1 ∆ttg2D/pBBR1MCS-5-ttg2 (2)	19.19
		ttg2	PAO1 ∆ttg2D/pBBR1MCS-5-ttg2 (3)	18.77
		rpsL	PAO1 ∆ttg2D/pBBR1MCS-5-ttg2 (1)	19.62	19.8	0.26
		rpsL	PAO1 ∆ttg2D/pBBR1MCS-5-ttg2 (2)	19.99
		rpsL	PAO1 ∆ttg2D/pBBR1MCS-5-ttg2 (3)	21.21
		ttg2	LESB58 ∆ttg2D/pBBR1MCS-6 (1)	37.25	37.49	0.358
		ttg2	LESB58 ∆ttg2D/pBBR1MCS-6 (2)	37.31
		ttg2	LESB58 ∆ttg2D/pBBR1MCS-6 (3)	37.9
		rpsL	LESB58 ∆ttg2D/pBBR1MCS-6 (1)	23.19	22.53	0.597
		rpsL	LESB58 ∆ttg2D/pBBR1MCS-6 (2)	22.36
		rpsL	LESB58 ∆ttg2D/pBBR1MCS-6 (3)	22.03
		ttg2	LESB58 wt (1)	24.19	24.23	0.186				Normalized fold expression (relative to rpsL)
		ttg2	LESB58 wt (2)	24.42						Outlying values in gray were included
		ttg2	LESB58 wt (3)	24.06					Strain	Wild type (wt)			∆ttg2D/pBBR1MCS			∆ttg2D/pBBR1MCS-ttg2
		rpsL	LESB58 wt (1)	23.07	22.29	0.733				mean	std. dev.	n	mean	std. dev.	n	mean	std. dev.	n
		rpsL	LESB58 wt (2)	22.2					PAO1	0.05428	0.10607	3	3e-05	3e-05	2	0.64544	0.47614	3
		rpsL	LESB58 wt (3)	21.61					C17	0.10055	0.03478	3	1e-05	0	2	1.24547	0.88303	3
		ttg2	LESB58 ∆ttg2D/pBBR1MCS-6-ttg2 (1)	20.31	20.37	0.096			LESB58	0.08757	0.04605	3	1e-05	1e-05	3	0.73311	0.27594	3
		ttg2	LESB58 ∆ttg2D/pBBR1MCS-6-ttg2 (2)	20.44					PAER-10821	0.1092	0.03895	3	1e-05	0	3	1.62379	0.66407	3
		ttg2	LESB58 ∆ttg2D/pBBR1MCS-6-ttg2 (3)	21.15
		rpsL	LESB58 ∆ttg2D/pBBR1MCS-6-ttg2 (1)	22.08	21.78	0.275
		rpsL	LESB58 ∆ttg2D/pBBR1MCS-6-ttg2 (2)	21.54
		rpsL	LESB58 ∆ttg2D/pBBR1MCS-6-ttg2 (3)	21.72
		ttg2	C17 ∆ttg2D/pBBR1MCS-6 (1)	36.28	36.32	0.052
		ttg2	C17 ∆ttg2D/pBBR1MCS-6 (2)	36.35
		ttg2	C17 ∆ttg2D/pBBR1MCS-6 (3)	N/A
		rpsL	C17 ∆ttg2D/pBBR1MCS-6 (1)	20.67	20.92	0.221
		rpsL	C17 ∆ttg2D/pBBR1MCS-6 (2)	21
		rpsL	C17 ∆ttg2D/pBBR1MCS-6 (3)	21.09
		ttg2	C17 wt (1)	23.26	23.15	0.101
		ttg2	C17 wt (2)	23.07
		ttg2	C17 wt (3)	23.11
		rpsL	C17 wt (1)	21.51	21.43	0.489
		rpsL	C17 wt (2)	21.87
		rpsL	C17 wt (3)	20.9
		ttg2	C17 ∆ttg2D/pBBR1MCS-6-ttg2 (1)	18.76	18.54	0.29
		ttg2	C17 ∆ttg2D/pBBR1MCS-6-ttg2 (2)	18.64
		ttg2	C17 ∆ttg2D/pBBR1MCS-6-ttg2 (3)	18.21
		rpsL	C17 ∆ttg2D/pBBR1MCS-6-ttg2 (1)	19.62	19.88	0.369
		rpsL	C17 ∆ttg2D/pBBR1MCS-6-ttg2 (2)	20.15
		rpsL	C17 ∆ttg2D/pBBR1MCS-6-ttg2 (3)	21.53
		ttg2	PAER-10821 ∆ttg2D/pBBR1MCS-6 (1)	35.1	35.86	0.797
		ttg2	PAER-10821 ∆ttg2D/pBBR1MCS-6 (2)	35.79
		ttg2	PAER-10821 ∆ttg2D/pBBR1MCS-6 (3)	36.69
		rpsL	PAER-10821 ∆ttg2D/pBBR1MCS-6 (1)	20.06	20.11	0.071
		rpsL	PAER-10821 ∆ttg2D/pBBR1MCS-6 (2)	20.16
		rpsL	PAER-10821 ∆ttg2D/pBBR1MCS-6 (3)	N/A
		ttg2	PAER-10821 wt (1)	24.03	23.52	0.442
		ttg2	PAER-10821 wt (2)	23.26
		ttg2	PAER-10821 wt (3)	23.27
		rpsL	PAER-10821 wt (1)	22.02	21.91	0.255
		rpsL	PAER-10821 wt (2)	21.62
		rpsL	PAER-10821 wt (3)	22.1
		ttg2	PAER-10821 ∆ttg2D/pBBR1MCS-6-ttg2 (1)	19.16	18.53	0.548
		ttg2	PAER-10821 ∆ttg2D/pBBR1MCS-6-ttg2 (2)	18.24
		ttg2	PAER-10821 ∆ttg2D/pBBR1MCS-6-ttg2 (3)	18.18
		rpsL	PAER-10821 ∆ttg2D/pBBR1MCS-6-ttg2 (1)	20.56	20.82	0.228
		rpsL	PAER-10821 ∆ttg2D/pBBR1MCS-6-ttg2 (2)	20.93
		rpsL	PAER-10821 ∆ttg2D/pBBR1MCS-6-ttg2 (3)	20.97
		(N/A) A sample is considered to be negative if no value of threshold cycle is obtained or C(t)>38
